# Supplementary material for: Food authentication from shotgun sequencing reads with an application on high protein powders
Source: NPJ Sci Food. 2019 Nov 19;3:24. doi: 10.1038/s41538-019-0056-6 (PMC6863864; doi:10.1038/s41538-019-0056-6)
Supplement: Supplementary file 2 — Supplementary Data. [file 41538_2019_56_MOESM2_ESM.xlsx]

## Sheet: Sheet1
Species	TaxID	MFMB-04	MFMB-17	MFMB-20	MFMB-22	MFMB-31	MFMB-33	MFMB-34	MFMB-35	MFMB-38	MFMB-39	MFMB-40	MFMB-41	MFMB-42	MFMB-59	MFMB-65	MFMB-66	MFMB-75	MFMB-78	MFMB-82	MFMB-83	MFMB-84	MFMB-88	MFMB-89	MFMB-92	MFMB-93	MFMB-94	MFMB-95	MFMB-96	MFMB-97	MFMB-98	MFMB-99
Gallus gallus (chicken)	9031	83.0655	99.8863	98.3145	99.8408	99.8497	99.8565	99.8694	99.8278	98.6416	99.804	99.831	99.8714	99.856	99.8367	99.8474	99.8147	99.818	99.8523	99.7701	99.7654	99.7174	99.7504	99.7387	99.739	99.781	99.7178	99.7739	99.7596	99.7748	99.7764	99.7579
Bos taurus (beef)	9913	8.98925	0	0.99561	0	0	0.000508823	0	0	0.289661	0	0	0	0	0.000494702	0	0	0	0	0	0	0	0	0.00448145	0	0	0	0	0	0	0	0.00159255
Sus scrofa (pork)	9823	7.74084	0	0.525484	0	0	0	0	0	0.91916	0	0	0	0	0	0	0	0	0	0	0	0	0	0	0	0.00537981	0	0	0	0	0.000795903	0
Meleagris gallopavo (turkey)	9103	0.0506749	0.0551251	0.0796317	0.0854823	0.0811175	0.0763234	0.068696	0.100193	0.086214	0.113634	0.0982429	0.069298	0.076528	0.0925092	0.0770667	0.0982358	0.095988	0.082343	0.123879	0.120871	0.151728	0.137777	0.138029	0.137487	0.111055	0.163327	0.127949	0.14166	0.124088	0.121375	0.136959
Coturnix japonica	93934	0.0308748	0.0394298	0.0566365	0.0564969	0.0513286	0.048847	0.0495512	0.0514506	0.0405981	0.0642031	0.0544403	0.041109	0.0570717	0.0568907	0.0532743	0.0692116	0.0648567	0.0573745	0.0898731	0.0801612	0.109227	0.0858015	0.0963512	0.0964401	0.0707061	0.0970887	0.082532	0.0801499	0.076425	0.0696415	0.0788311
Gallus varius	9034	0.00234917	0.00803908	0.00723925	0.00982555	0.010999	0.00712352	0.00732007	0.0146228	0.00957933	0.0090907	0.00688326	0.0123327	0.00518834	0.00840993	0.0129307	0.0107911	0.0116742	0.00265623	0.00688217	0.0184664	0.0102002	0.0165003	0.0107555	0.0159405	0.0172923	0.0117958	0.00683697	0.0074558	0.0135593	0.0183058	0.0159255
Bubalus bubalis	89462	0.0889327	0	0.0123493	0	0	0	0	0	0.00182463	0	0	0	0	0	0	0	0	0	0	0	0	0	0	0	0	0	0	0	0	0.000397951	0
Chlamydomonas reinhardtii	3055	0.00268476	0.00382813	0.00383254	0.0044215	0.00183316	0.00610588	0.00168925	0.000541586	0.00182463	0.00454535	0.00375451	0.00234909	0.00259417	0.00197881	0.00413781	0.00297684	0.00475616	0.00212498	0.00161933	0.00419692	0.00255004	0.00123752	0.00358516	0.00358661	0.004227	0.000907371	0.00244178	0.00232994	0.00287621	0.00238771	0.00199068
Gallus lafayetii	9032	0.00100679	0.00267969	0.000851676	0.000491277	0.00183316	0.00203529	0.00112616	0.00270793	0.000456159	0.00170451	0.00187725	0.00117454	0.00194563	0.000989403	0.0020689	0.00111632	0.00172951	0.00106249	0.00404834	0.00377723	0.00340006	0.00288755	0.00403331	0.00159405	0.00230563	0.00272211	0.00244178	0.0037279	0	0.00517337	0.000796273
Gallus sonneratii	9033	0.00067119	0.000382813	0.000425838	0.00196511	0.000458291	0.00152647	0.00112616	0.00162476	0	0.00227268	0.0012515	0.00176181	0	0.000494702	0.00155168	0.00111632	0.00172951	0.00106249	0.0012145	0.00293784	0.00382507	0.00288755	0.00268887	0.00398513	0.00153709	0.00272211	0.000488355	0.00139796	0.00493064	0.00358156	0.00278696
Lipotes vexillifer	118797	0.014095	0	0.00127751	0	0	0	0	0	0	0	0.000625751	0	0	0	0	0	0	0	0.000809667	0.000419692	0.000850015	0	0	0	0	0	0	0	0	0	0
Capra hircus	9925	0.0067119	0	0.00127751	0	0	0	0	0	0.000456159	0	0	0	0	0	0	0	0	0	0	0	0	0	0	0	0	0	0	0	0	0	0
Pantholops hodgsonii	59538	0.00402714	0	0	0	0	0	0	0	0.000912317	0	0.000625751	0	0.000648542	0	0	0	0	0	0	0	0	0	0	0	0	0	0	0.000465988	0	0.000397951	0.000398137
Blattella germanica	6973	0	0	0	0	0.000458291	0.000508823	0.000563082	0.000541586	0	0	0	0	0	0	0.00103445	0.00111632	0.000432378	0	0	0.000419692	0	0	0	0	0.000384272	0.000907371	0	0	0	0	0
Zea mays	4577	0.000335595	0.00191407	0	0.000491277	0.000458291	0	0	0	0.000912317	0	0	0	0	0	0	0	0	0.000531245	0	0	0	0.000412507	0	0	0	0	0	0.000465988	0.000410887	0	0
Bos mutus	72004	0	0	0	0	0	0	0	0	0.00410543	0	0	0	0	0	0	0	0	0	0	0	0	0	0	0	0.000384272	0	0	0	0	0	0
Macaca mulatta	9544	0	0	0	0	0	0	0	0	0	0	0	0	0	0	0	0	0	0	0	0.00209846	0	0	0	0	0	0	0.00146507	0	0	0	0
Triticum aestivum	4565	0	0	0	0	0	0	0	0	0.00182463	0	0	0	0	0	0	0	0.000432378	0	0	0	0	0.000825014	0	0.000398513	0	0	0	0	0	0	0
Cajanus cajan	3821	0	0	0.000425838	0	0	0	0	0	0	0.000568169	0	0	0	0	0	0	0	0	0	0	0	0	0	0	0.000768545	0	0	0.000465988	0	0.000795903	0.000398137
Glycine max	3847	0.000335595	0.000765626	0	0	0	0	0	0	0.000456159	0	0	0	0	0	0	0	0.000432378	0.000531245	0	0	0	0	0	0.000398513	0	0.000453686	0	0	0	0	0
Ornithorhynchus anatinus	9258	0	0.000765626	0	0	0	0	0	0	0	0	0	0	0	0	0	0	0	0	0.000404834	0	0.000425007	0	0	0	0.000384272	0	0	0	0	0.000397951	0.000398137
Citrus sinensis	2711	0	0	0	0	0	0	0	0	0	0	0	0	0	0	0	0	0	0	0	0	0	0	0	0	0.00192136	0	0	0	0	0	0
Trichechus manatus	9778	0	0	0	0	0	0	0	0	0	0	0	0	0	0.000989403	0	0	0	0	0	0	0	0	0	0	0	0	0	0.000465988	0.000410887	0	0
Bos javanicus	9906	0.00134238	0	0.000425838	0	0	0	0	0	0	0	0	0	0	0	0	0	0	0	0	0	0	0	0	0	0	0	0	0	0	0	0
Citrus clementina	85681	0	0	0	0	0	0	0	0	0	0	0	0	0	0	0	0	0	0	0	0	0	0	0	0	0.00153709	0	0	0	0	0	0
Pelodiscus sinensis	13735	0	0	0	0	0.00137487	0	0	0	0	0	0	0	0	0	0	0	0	0	0	0	0	0	0	0	0	0	0	0	0	0	0
Orycteropus afer	9818	0	0	0	0	0	0.000508823	0	0	0	0	0	0	0	0	0	0.000372105	0	0	0	0	0	0	0	0	0	0	0	0	0.000410887	0	0
Ithaginis cruentus	83285	0	0	0	0	0	0	0	0	0	0	0	0	0	0	0	0	0	0	0	0.000419692	0	0	0	0	0	0	0	0.000465988	0	0	0.000398137
Homo sapiens	9606	0	0.000382813	0	0	0	0	0	0	0	0	0	0	0	0	0	0	0	0	0	0	0	0	0	0	0.000768545	0	0	0	0	0	0
Brassica napus	3708	0	0	0	0	0	0	0	0	0	0	0	0.000587271	0	0	0	0	0	0	0	0.000419692	0	0	0	0	0	0	0	0	0	0	0
Fukomys damarensis	885580	0	0	0	0	0	0	0	0	0	0	0	0	0	0.000494702	0	0	0	0	0	0	0	0	0.000448145	0	0	0	0	0	0	0	0
Ziziphus jujuba	326968	0	0	0	0	0	0	0	0	0	0	0	0	0	0	0.000517226	0	0	0	0	0	0	0	0	0	0	0	0	0	0	0.000397951	0
Miniopterus natalensis	291302	0	0	0	0	0	0	0	0	0	0	0	0	0	0	0	0	0	0	0	0	0	0	0	0	0	0.000907371	0	0	0	0	0
Anolis carolinensis	28377	0	0	0	0	0	0	0	0	0	0	0	0	0	0	0	0	0	0	0	0	0.000425007	0	0	0	0	0.000453686	0	0	0	0	0
Octodon degus	10160	0	0.000382813	0	0	0	0	0	0	0	0	0	0	0	0	0	0	0	0	0	0	0	0	0	0	0	0	0.000488355	0	0	0	0
Ovis aries	9940	0	0	0	0	0	0	0	0	0	0	0	0	0	0	0	0	0	0	0.000404834	0	0	0	0	0	0	0	0	0.000465988	0	0	0
Jaculus jaculus	51337	0	0	0	0	0.000458291	0	0	0	0	0	0	0	0	0	0	0	0	0	0	0	0	0	0	0	0	0	0	0	0.000410887	0	0
Hordeum vulgare	4513	0	0	0	0	0	0	0	0	0	0	0	0	0	0	0	0	0	0	0	0	0	0	0	0	0	0	0	0	0.000821774	0	0
Sarcophilus harrisii	9305	0	0	0	0	0	0	0	0	0	0	0.000625751	0	0	0	0	0	0	0	0	0	0	0	0	0	0	0	0	0	0	0	0
Ursus maritimus	29073	0	0	0	0	0	0	0	0	0	0	0.000625751	0	0	0	0	0	0	0	0	0	0	0	0	0	0	0	0	0	0	0	0
Rattus norvegicus	10116	0	0	0	0	0	0	0.000563082	0	0	0	0	0	0	0	0	0	0	0	0	0	0	0	0	0	0	0	0	0	0	0	0
Chinchilla lanigera	34839	0	0	0	0	0	0	0	0.000541586	0	0	0	0	0	0	0	0	0	0	0	0	0	0	0	0	0	0	0	0	0	0	0
Balaenoptera acutorostrata	9767	0	0	0	0	0	0	0	0	0	0	0	0	0	0	0	0	0	0	0	0	0	0	0	0	0	0	0.000488355	0	0	0	0
Pteropus vampyrus	132908	0	0	0	0	0	0	0	0	0	0	0	0	0	0	0	0	0	0	0	0	0	0	0	0	0	0	0.000488355	0	0	0	0
Python bivittatus	176946	0	0	0	0	0	0	0	0	0	0	0	0	0	0	0	0	0	0	0	0	0	0	0	0	0	0	0.000488355	0	0	0	0
Ceratotherium simum	9807	0	0	0	0	0	0	0	0	0	0	0	0	0	0	0	0	0	0	0	0	0	0	0	0	0	0	0	0.000465988	0	0	0
Microtus ochrogaster	79684	0	0	0	0	0	0	0	0	0	0	0	0	0	0	0	0	0	0	0	0	0	0	0	0	0	0	0	0.000465988	0	0	0
Aegilops tauschii	37682	0	0	0	0	0	0	0	0	0.000456159	0	0	0	0	0	0	0	0	0	0	0	0	0	0	0	0	0	0	0	0	0	0
Erinaceus europaeus	9365	0	0	0	0	0	0	0	0	0	0	0	0	0	0	0	0	0	0	0	0	0	0	0	0	0	0.000453686	0	0	0	0	0
Scleropages formosus	113540	0	0	0	0	0	0	0	0	0	0	0	0	0	0	0	0	0	0	0	0	0	0	0	0	0	0.000453686	0	0	0	0	0
Acryllium vulturinum	8992	0	0	0	0	0	0	0	0	0	0	0	0	0	0	0	0	0	0	0	0	0	0	0.000448145	0	0	0	0	0	0	0	0
Salmo salar	8030	0	0	0	0	0	0	0	0	0	0	0	0	0	0	0	0	0	0	0	0	0	0	0.000448145	0	0	0	0	0	0	0	0
Rhinopithecus bieti	61621	0	0	0	0	0	0	0	0	0	0	0	0	0	0	0	0	0	0	0	0.000419692	0	0	0	0	0	0	0	0	0	0	0
Lepisosteus oculatus	7918	0	0	0	0	0	0	0	0	0	0	0	0	0	0	0	0	0	0	0	0	0	0.000412507	0	0	0	0	0	0	0	0	0
Phasianus versicolor	9055	0	0	0	0	0	0	0	0	0	0	0	0	0	0	0	0	0	0	0	0	0	0.000412507	0	0	0	0	0	0	0	0	0
Stegastes partitus	144197	0	0	0	0	0	0	0	0	0	0	0	0	0	0	0	0	0	0	0	0	0	0.000412507	0	0	0	0	0	0	0	0	0
Ochotona princeps	9978	0	0	0	0	0	0	0	0	0	0	0	0	0	0	0	0	0	0	0	0	0	0	0	0	0	0	0	0	0.000410887	0	0
Pan paniscus	9597	0	0	0	0	0	0	0	0	0	0	0	0	0	0	0	0	0	0	0	0	0	0	0	0	0	0	0	0	0.000410887	0	0
Gorilla gorilla	9593	0	0	0	0	0	0	0	0	0	0	0	0	0	0	0	0	0	0	0.000404834	0	0	0	0	0	0	0	0	0	0	0	0
Nanorana parkeri	125878	0	0	0	0	0	0	0	0	0	0	0	0	0	0	0	0	0	0	0.000404834	0	0	0	0	0	0	0	0	0	0	0	0
Ricinus communis	3988	0	0	0	0	0	0	0	0	0	0	0	0	0	0	0	0	0	0	0	0	0	0	0	0.000398513	0	0	0	0	0	0	0
Sorghum bicolor	4558	0	0	0	0	0	0	0	0	0	0	0	0	0	0	0	0	0	0	0	0	0	0	0	0.000398513	0	0	0	0	0	0	0
Thamnophis sirtalis	35019	0	0	0	0	0	0	0	0	0	0	0	0	0	0	0	0	0	0	0	0	0	0	0	0.000398513	0	0	0	0	0	0	0
Equus przewalskii	9798	0	0	0	0	0	0	0	0	0	0	0	0	0	0	0	0	0	0	0	0	0	0	0	0	0	0	0	0	0	0	0.000398137
Oryctolagus cuniculus	9986	0	0	0	0	0	0	0	0	0	0	0	0	0	0	0	0	0	0	0	0	0	0	0	0	0	0	0	0	0	0	0.000398137
Pongo abelii	9601	0	0	0	0	0	0	0	0	0	0	0	0	0	0	0	0	0	0	0	0	0	0	0	0	0	0	0	0	0	0	0.000398137
Sorex araneus	42254	0	0	0	0	0	0	0	0	0	0	0	0	0	0	0	0	0	0	0	0	0	0	0	0	0	0	0	0	0	0	0.000398137
Tetraogallus himalayensis	109044	0	0	0	0	0	0	0	0	0	0	0	0	0	0	0	0	0	0	0	0	0	0	0	0	0.000384272	0	0	0	0	0	0
Elephantulus edwardii	28737	0	0	0	0	0	0	0	0	0	0	0	0	0	0	0	0.000372105	0	0	0	0	0	0	0	0	0	0	0	0	0	0	0
Sus cebifrons	315377	0.000335595	0	0	0	0	0	0	0	0	0	0	0	0	0	0	0	0	0	0	0	0	0	0	0	0	0	0	0	0	0	0
